# Supplementary material for: Aryl-Boroxazolidones with Low In Vitro Neurotoxicity and Alleviative Effects on MPTP-Induced Parkinsonism in Mice
Source: Biomolecules. 2026 Mar 25;16(4):494. doi: 10.3390/biom16040494 (PMC13113705; doi:10.3390/biom16040494)
Supplement: Supplementary file 1 [file biomolecules-16-00494-s001.zip]

Archive with 1 entries (1 files):
- biomolecules-4180301-supplementary.pdf
